# Supplementary material for: Repression of interrupted and intact rDNA by the SUMO pathway in Drosophila melanogaster
Source: eLife. 2020 Nov 9;9:e52416. doi: 10.7554/eLife.52416 (PMC7676866; doi:10.7554/eLife.52416)
Supplement: Supplementary file 3. — The table shows results from GO enrichment analysis for the cellular component on SUMOylated proteins identified by Handu et al., 2015, performed using the enrichGO function of the clusterProfiler package (Yu et al., 2012). [file elife-52416-supp3.xlsx]

## Sheet: Table S3
ID	Description	GeneRatio	BgRatio	pvalue	p.adjust	qvalue	geneID	Count
GO:0000502	proteasome complex	32/823	64/11170	6.03203e-20	1.32403e-17	7.71465e-18	CG11981/CG6233/CG4097/CG10938/CG13349/CG12000/CG10370/CG7762/CG1489/CG1591/CG5289/CG5378/CG4904/CG10230/CG17331/CG1100/CG16916/CG3416/CG4157/CG11888/CG30382/CG10149/CG1341/CG7619/CG1519/CG3431/CG42641/CG3422/CG12323/CG18174/CG9327/CG3329	32
GO:1905369	endopeptidase complex	32/823	64/11170	6.03203e-20	1.32403e-17	7.71465e-18	CG11981/CG6233/CG4097/CG10938/CG13349/CG12000/CG10370/CG7762/CG1489/CG1591/CG5289/CG5378/CG4904/CG10230/CG17331/CG1100/CG16916/CG3416/CG4157/CG11888/CG30382/CG10149/CG1341/CG7619/CG1519/CG3431/CG42641/CG3422/CG12323/CG18174/CG9327/CG3329	32
GO:1905368	peptidase complex	34/823	90/11170	2.1184e-16	3.09992e-14	1.80621e-14	CG11981/CG6233/CG4097/CG10938/CG13349/CG12000/CG10370/CG7762/CG1489/CG1591/CG5289/CG5378/CG4904/CG10230/CG17331/CG1100/CG16916/CG3416/CG2358/CG4157/CG11888/CG30382/CG5677/CG10149/CG1341/CG7619/CG1519/CG3431/CG42641/CG3422/CG12323/CG18174/CG9327/CG3329	34
GO:0022624	proteasome accessory complex	19/823	29/11170	2.44903e-15	2.68781e-13	1.56609e-13	CG13349/CG10370/CG7762/CG1489/CG1591/CG5289/CG5378/CG10230/CG1100/CG16916/CG3416/CG4157/CG11888/CG10149/CG1341/CG7619/CG3431/CG42641/CG18174	19
GO:0005838	proteasome regulatory particle	18/823	28/11170	2.22563e-14	1.9541e-12	1.13858e-12	CG13349/CG10370/CG7762/CG1489/CG5289/CG5378/CG10230/CG1100/CG16916/CG3416/CG4157/CG11888/CG10149/CG1341/CG7619/CG3431/CG42641/CG18174	18
GO:0031967	organelle envelope	76/823	428/11170	2.86778e-13	1.7985e-11	1.04792e-11	CG8274/CG12306/CG42768/CG17510/CG6944/CG8764/CG17498/CG4307/CG8722/CG6850/CG17246/CG4963/CG7654/CG6463/CG7361/CG5581/CG7671/CG4589/CG41128/CG7897/CG8548/CG1059/CG5252/CG11943/CG2968/CG2286/CG8189/CG5903/CG5771/CG13387/CG12101/CG5857/CG7580/CG9159/CG8728/CG11154/CG1970/CG5703/CG7935/CG13281/CG12079/CG6512/CG6773/CG6455/CG8443/CG3731/CG8256/CG4994/CG11779/CG5175/CG17870/CG6756/CG14981/CG8479/CG4692…	76
GO:0031975	envelope	76/823	428/11170	2.86778e-13	1.7985e-11	1.04792e-11	CG8274/CG12306/CG42768/CG17510/CG6944/CG8764/CG17498/CG4307/CG8722/CG6850/CG17246/CG4963/CG7654/CG6463/CG7361/CG5581/CG7671/CG4589/CG41128/CG7897/CG8548/CG1059/CG5252/CG11943/CG2968/CG2286/CG8189/CG5903/CG5771/CG13387/CG12101/CG5857/CG7580/CG9159/CG8728/CG11154/CG1970/CG5703/CG7935/CG13281/CG12079/CG6512/CG6773/CG6455/CG8443/CG3731/CG8256/CG4994/CG11779/CG5175/CG17870/CG6756/CG14981/CG8479/CG4692…	76
GO:0071013	catalytic step 2 spliceosome	35/823	126/11170	2.96251e-12	1.62568e-10	9.47223e-11	CG16792/CG9742/CG5352/CG8749/CG1249/CG10753/CG8427/CG7483/CG2163/CG14641/CG3193/CG8597/CG1691/CG4849/CG4152/CG9412/CG1591/CG2807/CG10473/CG6322/CG13900/CG4211/CG6987/CG6143/CG8264/CG31368/CG13625/CG8877/CG5931/CG7111/CG5215/CG12085/CG13892/CG8781/CG7035	35
GO:0044429	mitochondrial part	77/823	476/11170	2.55825e-11	1.24786e-09	7.27081e-10	CG6612/CG17510/CG5214/CG8764/CG4307/CG7636/CG3861/CG17246/CG4963/CG7654/CG1417/CG6463/CG7361/CG4589/CG41128/CG2968/CG2286/CG4233/CG8782/CG1516/CG8189/CG5903/CG5599/CG7834/CG13880/CG8798/CG12101/CG7580/CG8728/CG11154/CG10622/CG1970/CG5703/CG11661/CG1065/CG12079/CG6512/CG14407/CG6455/CG8443/CG3731/CG8256/CG5320/CG4994/CG4389/CG11779/CG8430/CG6756/CG1140/CG14981/CG8479/CG6439/CG4581/CG4692/CG7791/CG…	77
GO:0015629	actin cytoskeleton	32/823	120/11170	8.2818e-11	3.63571e-09	2.1184e-09	CG42768/CG3637/CG10540/CG14996/CG9155/CG4027/CG3595/CG8978/CG6174/CG10954/CG15792/CG9901/CG5972/CG7558/CG10701/CG33979/CG4898/CG3299/CG7765/CG7438/CG34417/CG8472/CG4532/CG1977/CG8440/CG12008/CG10724/CG3172/CG3937/CG43443/CG2671/CG9206	32
GO:0071011	precatalytic spliceosome	35/823	145/11170	2.20333e-10	8.79329e-09	5.12354e-09	CG16792/CG9742/CG5352/CG8749/CG1249/CG10753/CG8427/CG7483/CG3949/CG2163/CG14641/CG3193/CG8597/CG1691/CG4849/CG9412/CG1591/CG2807/CG10473/CG30122/CG6322/CG13900/CG4211/CG6987/CG17838/CG6143/CG8264/CG31368/CG8877/CG5931/CG7111/CG5215/CG12085/CG13892/CG7035	35
GO:0044430	cytoskeletal part	69/823	427/11170	3.10579e-10	1.1362e-08	6.62023e-09	CG8274/CG12306/CG42768/CG1825/CG3637/CG10540/CG12819/CG6944/CG14996/CG17498/CG14472/CG9155/CG5725/CG5000/CG4027/CG3401/CG5433/CG3595/CG17493/CG8978/CG4869/CG11242/CG6174/CG10954/CG15792/CG9901/CG6668/CG31196/CG5972/CG5771/CG7891/CG7109/CG4173/CG1403/CG7558/CG6384/CG10701/CG33979/CG7507/CG8705/CG4898/CG3265/CG8443/CG7765/CG18102/CG12165/CG8309/CG7438/CG34417/CG8472/CG4532/CG1977/CG12876/CG8440/CG1…	69
GO:0017101	aminoacyl-tRNA synthetase multienzyme complex	9/823	10/11170	5.74079e-10	1.93862e-08	1.12956e-08	CG10506/CG9020/CG11471/CG5394/CG12141/CG33123/CG4561/CG15100/CG3821	9
GO:0005681	spliceosomal complex	39/823	184/11170	1.25924e-09	3.94861e-08	2.30071e-08	CG16792/CG9742/CG5352/CG8749/CG1249/CG10753/CG8427/CG7483/CG3949/CG2163/CG14641/CG3193/CG8597/CG1691/CG4849/CG4152/CG9412/CG1591/CG1646/CG2807/CG10473/CG30122/CG6322/CG13900/CG4211/CG6987/CG17838/CG6143/CG8264/CG31368/CG13625/CG8877/CG5931/CG7111/CG5215/CG12085/CG13892/CG8781/CG7035	39
GO:0005856	cytoskeleton	73/823	487/11170	2.90364e-09	8.49798e-08	4.95147e-08	CG8274/CG12306/CG42768/CG1825/CG3637/CG6831/CG10540/CG12819/CG6944/CG14996/CG17498/CG14472/CG9155/CG5725/CG5000/CG4027/CG3401/CG5433/CG3595/CG17493/CG8978/CG4869/CG11242/CG6174/CG10954/CG15792/CG9901/CG6668/CG31196/CG5972/CG5771/CG7891/CG7109/CG4173/CG1403/CG7558/CG6384/CG10701/CG33979/CG7507/CG8705/CG4898/CG3299/CG3265/CG8443/CG7765/CG18102/CG12165/CG8309/CG7438/CG34417/CG8472/CG4532/CG1977/CG12…	73
GO:0005938	cell cortex	36/823	172/11170	7.80218e-09	2.14072e-07	1.24732e-07	CG6757/CG3637/CG7787/CG12530/CG10540/CG8637/CG9155/CG9575/CG10060/CG16973/CG5730/CG7809/CG3595/CG11242/CG10954/CG15792/CG5915/CG4173/CG1403/CG10701/CG33979/CG7507/CG7935/CG8705/CG4898/CG17838/CG7765/CG7438/CG1977/CG4006/CG8440/CG1453/CG12008/CG10724/CG3937/CG2671	36
GO:0098687	chromosomal region	39/823	196/11170	8.36011e-09	2.15888e-07	1.2579e-07	CG2890/CG12306/CG3018/CG18608/CG7041/CG8068/CG7885/CG7626/CG17498/CG5965/CG8599/CG8722/CG5499/CG5000/CG9633/CG1828/CG1591/CG12864/CG6384/CG10701/CG7507/CG7752/CG32491/CG6773/CG43662/CG12165/CG7471/CG4747/CG6143/CG43664/CG11844/CG8440/CG1453/CG9291/CG9273/CG7581/CG2158/CG9206/CG10712	39
GO:0008541	proteasome regulatory particle, lid subcomplex	9/823	12/11170	1.10276e-08	2.68951e-07	1.56708e-07	CG13349/CG5378/CG10230/CG1100/CG3416/CG4157/CG10149/CG42641/CG18174	9
GO:0005700	polytene chromosome	39/823	200/11170	1.50718e-08	3.48239e-07	2.02906e-07	CG3691/CG8068/CG7885/CG7626/CG7583/CG1490/CG4063/CG5965/CG8599/CG5499/CG8625/CG9383/CG4399/CG5838/CG1828/CG1591/CG8103/CG12864/CG6384/CG10701/CG7752/CG32491/CG6773/CG1244/CG2207/CG43662/CG7471/CG4747/CG9242/CG1341/CG6143/CG43664/CG11844/CG5825/CG9291/CG10897/CG5738/CG2158/CG10712	39
GO:0030135	coated vesicle	20/823	65/11170	2.09009e-08	4.49607e-07	2.6197e-07	CG5484/CG9132/CG3564/CG12532/CG4260/CG6223/CG8287/CG8552/CG5771/CG7073/CG8266/CG6699/CG14813/CG7961/CG1250/CG6773/CG10882/CG11785/CG1422/CG2520	20
GO:0098805	whole membrane	44/823	244/11170	2.15074e-08	4.49607e-07	2.6197e-07	CG42768/CG17510/CG9575/CG12770/CG7654/CG9132/CG8428/CG6625/CG12532/CG4260/CG6213/CG2774/CG1088/CG6842/CG6223/CG5915/CG5903/CG5771/CG7073/CG8266/CG7891/CG1709/CG8048/CG8186/CG6699/CG3762/CG14813/CG17332/CG6214/CG7961/CG1250/CG6773/CG8443/CG9712/CG6756/CG10882/CG14981/CG2789/CG4764/CG1422/CG6647/CG43443/CG32593/CG1742	44
GO:0005635	nuclear envelope	28/823	120/11170	3.12964e-08	6.24506e-07	3.63877e-07	CG8274/CG12306/CG42768/CG6944/CG17498/CG8722/CG6850/CG5581/CG7671/CG7897/CG8548/CG1059/CG5252/CG11943/CG5771/CG13387/CG5857/CG9159/CG7935/CG13281/CG6773/CG5175/CG17870/CG8440/CG3576/CG1938/CG2158/CG4579	28
GO:0005839	proteasome core complex	12/823	26/11170	8.69718e-08	1.66003e-06	9.67238e-07	CG11981/CG4097/CG10938/CG12000/CG4904/CG17331/CG30382/CG1519/CG3422/CG12323/CG9327/CG3329	12
GO:0098798	mitochondrial protein complex	45/823	269/11170	1.49995e-07	2.64233e-06	1.53959e-06	CG5214/CG8764/CG4307/CG7636/CG17246/CG7654/CG6463/CG7361/CG41128/CG2968/CG2286/CG8189/CG5903/CG5599/CG7834/CG13880/CG7580/CG11154/CG10622/CG1970/CG5703/CG11661/CG1065/CG12079/CG8443/CG3731/CG4389/CG11779/CG6756/CG14981/CG4581/CG4692/CG8039/CG10664/CG4769/CG6020/CG14482/CG11015/CG40451/CG7113/CG3283/CG12954/CG31842/CG2713/CG5012	45
GO:0005884	actin filament	14/823	37/11170	1.53457e-07	2.64233e-06	1.53959e-06	CG42768/CG4027/CG6174/CG9901/CG7558/CG10701/CG4898/CG34417/CG4532/CG12008/CG10724/CG3172/CG3937/CG43443	14
GO:0070603	SWI/SNF superfamily-type complex	16/823	48/11170	1.56493e-07	2.64233e-06	1.53959e-06	CG7055/CG7583/CG6546/CG4027/CG8625/CG18740/CG4003/CG7467/CG8103/CG1064/CG9750/CG10223/CG1244/CG7471/CG10897/CG4303	16
GO:0099512	supramolecular fiber	36/823	193/11170	1.74479e-07	2.83689e-06	1.65296e-06	CG12306/CG42768/CG14207/CG6944/CG14996/CG17498/CG5000/CG4027/CG3401/CG4869/CG33106/CG6174/CG10302/CG15792/CG9901/CG6668/CG3127/CG3849/CG7558/CG6384/CG10701/CG4898/CG3265/CG7765/CG34417/CG4532/CG1721/CG8440/CG1453/CG12008/CG10724/CG3172/CG3937/CG43443/CG6058/CG9206	36
GO:0099081	supramolecular polymer	36/823	195/11170	2.2779e-07	3.57143e-06	2.08094e-06	CG12306/CG42768/CG14207/CG6944/CG14996/CG17498/CG5000/CG4027/CG3401/CG4869/CG33106/CG6174/CG10302/CG15792/CG9901/CG6668/CG3127/CG3849/CG7558/CG6384/CG10701/CG4898/CG3265/CG7765/CG34417/CG4532/CG1721/CG8440/CG1453/CG12008/CG10724/CG3172/CG3937/CG43443/CG6058/CG9206	36
GO:0030120	vesicle coat	12/823	28/11170	2.38619e-07	3.61219e-06	2.1047e-06	CG9132/CG12532/CG4260/CG6223/CG7073/CG8266/CG6699/CG14813/CG7961/CG1250/CG6773/CG10882	12
GO:0031966	mitochondrial membrane	47/823	293/11170	2.87461e-07	4.10173e-06	2.38993e-06	CG17510/CG8764/CG4307/CG17246/CG4963/CG7654/CG6463/CG7361/CG4589/CG41128/CG2968/CG2286/CG8189/CG5903/CG12101/CG7580/CG8728/CG11154/CG1970/CG5703/CG12079/CG6512/CG6455/CG8443/CG3731/CG8256/CG4994/CG11779/CG6756/CG14981/CG8479/CG4692/CG2789/CG3152/CG10664/CG6647/CG4769/CG6020/CG14482/CG11015/CG40451/CG1742/CG3283/CG2098/CG3210/CG2713/CG17903	47
GO:0099080	supramolecular complex	36/823	197/11170	2.96023e-07	4.10173e-06	2.38993e-06	CG12306/CG42768/CG14207/CG6944/CG14996/CG17498/CG5000/CG4027/CG3401/CG4869/CG33106/CG6174/CG10302/CG15792/CG9901/CG6668/CG3127/CG3849/CG7558/CG6384/CG10701/CG4898/CG3265/CG7765/CG34417/CG4532/CG1721/CG8440/CG1453/CG12008/CG10724/CG3172/CG3937/CG43443/CG6058/CG9206	36
GO:0005798	Golgi-associated vesicle	17/823	56/11170	2.98987e-07	4.10173e-06	2.38993e-06	CG5484/CG7809/CG3564/CG6223/CG8287/CG8552/CG5771/CG7073/CG8266/CG6699/CG14813/CG7961/CG1250/CG6773/CG10882/CG11785/CG1422	17
GO:0035060	brahma complex	8/823	12/11170	3.18579e-07	4.23807e-06	2.46937e-06	CG7055/CG6546/CG4027/CG18740/CG4003/CG7467/CG1064/CG4303	8
GO:0030864	cortical actin cytoskeleton	10/823	20/11170	4.17946e-07	5.39642e-06	3.1443e-06	CG3637/CG10540/CG15792/CG33979/CG4898/CG7765/CG1977/CG12008/CG10724/CG2671	10
GO:0005852	eukaryotic translation initiation factor 3 complex	9/823	16/11170	4.37418e-07	5.48647e-06	3.19677e-06	CG10161/CG10306/CG9677/CG4954/CG9805/CG8636/CG5642/CG8309/CG9769	9
GO:0005740	mitochondrial envelope	48/823	308/11170	5.1708e-07	6.3055e-06	3.67399e-06	CG17510/CG8764/CG4307/CG17246/CG4963/CG7654/CG6463/CG7361/CG4589/CG41128/CG2968/CG2286/CG8189/CG5903/CG12101/CG7580/CG8728/CG11154/CG1970/CG5703/CG12079/CG6512/CG6455/CG8443/CG3731/CG8256/CG4994/CG11779/CG6756/CG14981/CG8479/CG4692/CG2789/CG3152/CG10664/CG6647/CG4769/CG6020/CG14482/CG11015/CG40451/CG1742/CG9181/CG3283/CG2098/CG3210/CG2713/CG17903	48
GO:0030662	coated vesicle membrane	13/823	35/11170	5.51768e-07	6.54666e-06	3.8145e-06	CG9132/CG12532/CG4260/CG6223/CG7073/CG8266/CG6699/CG14813/CG7961/CG1250/CG6773/CG10882/CG1422	13
GO:0005759	mitochondrial matrix	32/823	172/11170	8.92309e-07	1.03085e-05	6.0064e-06	CG6612/CG5214/CG7636/CG3861/CG1417/CG4233/CG8782/CG1516/CG5599/CG7834/CG13880/CG8798/CG12101/CG8728/CG10622/CG11661/CG1065/CG14407/CG3731/CG5320/CG4389/CG8430/CG1140/CG6439/CG4581/CG7791/CG8039/CG3152/CG6459/CG12954/CG31842/CG5012	32
GO:0099513	polymeric cytoskeletal fiber	27/823	134/11170	1.28015e-06	1.4207e-05	8.2779e-06	CG12306/CG42768/CG6944/CG17498/CG5000/CG4027/CG3401/CG4869/CG6174/CG9901/CG6668/CG7558/CG6384/CG10701/CG4898/CG3265/CG7765/CG34417/CG4532/CG8440/CG1453/CG12008/CG10724/CG3172/CG3937/CG43443/CG9206	27
GO:1990204	oxidoreductase complex	22/823	96/11170	1.29449e-06	1.4207e-05	8.2779e-06	CG5214/CG8764/CG11876/CG17246/CG6463/CG7361/CG2286/CG5599/CG7834/CG7580/CG1970/CG5703/CG11661/CG12079/CG5371/CG3731/CG8256/CG7010/CG4769/CG6020/CG14482/CG3283	22
GO:0098588	bounding membrane of organelle	48/823	319/11170	1.46182e-06	1.56522e-05	9.11996e-06	CG42768/CG17510/CG5484/CG9575/CG12770/CG10908/CG7654/CG9132/CG8428/CG6625/CG12532/CG4260/CG11387/CG6213/CG2774/CG1088/CG6842/CG6223/CG5915/CG5903/CG5771/CG7073/CG8266/CG7891/CG1709/CG8048/CG8186/CG6699/CG3762/CG14813/CG17332/CG6214/CG7961/CG1250/CG6773/CG8443/CG2522/CG9712/CG6756/CG10882/CG14981/CG9539/CG2789/CG4764/CG1422/CG6647/CG10130/CG1742	48
GO:1904949	ATPase complex	18/823	69/11170	1.62239e-06	1.69578e-05	9.88071e-06	CG7055/CG7583/CG6546/CG4027/CG8625/CG18740/CG4003/CG6842/CG7467/CG8103/CG1064/CG5670/CG9750/CG10223/CG1244/CG7471/CG10897/CG4303	18
GO:0008540	proteasome regulatory particle, base subcomplex	8/823	14/11170	1.69083e-06	1.72622e-05	1.00581e-05	CG10370/CG7762/CG1489/CG5289/CG16916/CG11888/CG1341/CG7619	8
GO:0030117	membrane coat	12/823	33/11170	1.97147e-06	1.92328e-05	1.12062e-05	CG9132/CG12532/CG4260/CG6223/CG7073/CG8266/CG6699/CG14813/CG7961/CG1250/CG6773/CG10882	12
GO:0048475	coated membrane	12/823	33/11170	1.97147e-06	1.92328e-05	1.12062e-05	CG9132/CG12532/CG4260/CG6223/CG7073/CG8266/CG6699/CG14813/CG7961/CG1250/CG6773/CG10882	12
GO:0099568	cytoplasmic region	37/823	223/11170	2.35074e-06	2.24342e-05	1.30716e-05	CG6757/CG3637/CG7787/CG12530/CG10540/CG8637/CG9155/CG9575/CG10060/CG16973/CG5730/CG7809/CG3595/CG11242/CG10954/CG15792/CG5915/CG4173/CG1403/CG10701/CG33979/CG7507/CG7935/CG8705/CG4898/CG17838/CG7765/CG7438/CG1977/CG4006/CG8440/CG1453/CG12008/CG10724/CG3937/CG2671/CG9206	37
GO:0019866	organelle inner membrane	39/823	248/11170	4.8565e-06	4.53618e-05	2.64307e-05	CG8764/CG4307/CG17246/CG4963/CG6463/CG7361/CG5581/CG41128/CG2968/CG2286/CG8189/CG5903/CG12101/CG7580/CG8728/CG11154/CG1970/CG5703/CG12079/CG6512/CG6455/CG3731/CG8256/CG4994/CG11779/CG5175/CG4692/CG3152/CG10664/CG3576/CG4769/CG6020/CG14482/CG11015/CG40451/CG3283/CG2098/CG2713/CG17903	39
GO:0005783	endoplasmic reticulum	60/823	455/11170	6.30288e-06	5.70451e-05	3.32381e-05	CG33113/CG5014/CG7816/CG1274/CG6850/CG5484/CG10908/CG30498/CG4972/CG3033/CG7809/CG3564/CG5855/CG3373/CG2943/CG7484/CG32441/CG6668/CG8286/CG9342/CG8397/CG7073/CG5809/CG11324/CG7748/CG8266/CG9000/CG1597/CG11840/CG9159/CG2358/CG5183/CG2918/CG6370/CG4898/CG1250/CG18212/CG8732/CG5677/CG8443/CG2522/CG7830/CG1371/CG13393/CG10882/CG9539/CG8946/CG11785/CG8507/CG32675/CG11958/CG13887/CG1422/CG10130/CG3576/…	60
GO:0015630	microtubule cytoskeleton	48/823	336/11170	6.39588e-06	5.70451e-05	3.32381e-05	CG8274/CG12306/CG1825/CG10540/CG12819/CG17498/CG14472/CG5725/CG5000/CG3401/CG5433/CG3595/CG17493/CG4869/CG11242/CG6174/CG6668/CG31196/CG5771/CG7891/CG7109/CG4173/CG1403/CG6384/CG10701/CG7507/CG8705/CG3265/CG8443/CG7765/CG18102/CG12165/CG34417/CG8472/CG4532/CG12876/CG8440/CG1453/CG12008/CG5363/CG1938/CG6998/CG5784/CG14998/CG3210/CG2158/CG9206/CG10712	48
GO:0044455	mitochondrial membrane part	32/823	188/11170	6.49716e-06	5.70451e-05	3.32381e-05	CG17510/CG8764/CG4307/CG17246/CG7654/CG6463/CG7361/CG41128/CG2968/CG2286/CG8189/CG5903/CG7580/CG11154/CG1970/CG5703/CG12079/CG8443/CG3731/CG4994/CG11779/CG6756/CG14981/CG4692/CG10664/CG4769/CG6020/CG14482/CG11015/CG40451/CG3283/CG2713	32
GO:0072686	mitotic spindle	11/823	31/11170	6.99182e-06	6.01845e-05	3.50673e-05	CG8274/CG12306/CG17498/CG11242/CG10701/CG8443/CG18102/CG12165/CG8472/CG1453/CG5363	11
GO:0044448	cell cortex part	22/823	106/11170	7.36786e-06	6.22017e-05	3.62427e-05	CG3637/CG7787/CG10540/CG9575/CG10060/CG7809/CG3595/CG10954/CG15792/CG4173/CG1403/CG33979/CG8705/CG4898/CG17838/CG7765/CG1977/CG1453/CG12008/CG10724/CG3937/CG2671	22
GO:0030863	cortical cytoskeleton	11/823	33/11170	1.39395e-05	0.000115461	6.72751e-05	CG3637/CG10540/CG15792/CG33979/CG4898/CG7765/CG1977/CG1453/CG12008/CG10724/CG2671	11
GO:0030660	Golgi-associated vesicle membrane	10/823	28/11170	1.72314e-05	0.000140085	8.16222e-05	CG6223/CG7073/CG8266/CG6699/CG14813/CG7961/CG1250/CG6773/CG10882/CG1422	10
GO:0070938	contractile ring	8/823	18/11170	1.887e-05	0.000150617	8.7759e-05	CG9078/CG16973/CG10954/CG15792/CG1403/CG8705/CG12876/CG3937	8
GO:0030134	COPII-coated ER to Golgi transport vesicle	10/823	29/11170	2.45764e-05	0.000192661	0.000112257	CG5484/CG3564/CG8552/CG7073/CG8266/CG1250/CG6773/CG10882/CG11785/CG1422	10
GO:0016272	prefoldin complex	6/823	10/11170	2.55062e-05	0.000196442	0.00011446	CG13993/CG6302/CG7048/CG7770/CG6719/CG10635	6
GO:0005743	mitochondrial inner membrane	36/823	240/11170	3.20931e-05	0.000242912	0.000141536	CG8764/CG4307/CG17246/CG4963/CG6463/CG7361/CG41128/CG2968/CG2286/CG8189/CG5903/CG12101/CG7580/CG8728/CG11154/CG1970/CG5703/CG12079/CG6512/CG6455/CG3731/CG8256/CG4994/CG11779/CG4692/CG3152/CG10664/CG4769/CG6020/CG14482/CG11015/CG40451/CG3283/CG2098/CG2713/CG17903	36
GO:0005819	spindle	21/823	108/11170	3.34814e-05	0.000249124	0.000145156	CG8274/CG12306/CG12819/CG17498/CG5725/CG5000/CG3595/CG11242/CG7891/CG6384/CG10701/CG3265/CG8443/CG18102/CG12165/CG8472/CG8440/CG1453/CG5363/CG9206/CG10712	21
GO:0098800	inner mitochondrial membrane protein complex	26/823	151/11170	3.82779e-05	0.000280066	0.000163185	CG8764/CG4307/CG17246/CG6463/CG7361/CG41128/CG2968/CG2286/CG8189/CG5903/CG7580/CG11154/CG1970/CG5703/CG12079/CG3731/CG11779/CG4692/CG10664/CG4769/CG6020/CG14482/CG11015/CG40451/CG3283/CG2713	26
GO:0033181	plasma membrane proton-transporting V-type ATPase complex	7/823	15/11170	4.3741e-05	0.000314792	0.000183418	CG2934/CG6213/CG1088/CG8048/CG8186/CG3762/CG17332	7
GO:0005682	U5 snRNP	8/823	20/11170	4.7558e-05	0.000331397	0.000193093	CG9742/CG5352/CG1249/CG10753/CG8427/CG4849/CG8877/CG5931	8
GO:0005685	U1 snRNP	8/823	20/11170	4.7558e-05	0.000331397	0.000193093	CG16792/CG9742/CG5352/CG8749/CG1249/CG10753/CG8427/CG1646	8
GO:0005684	U2-type spliceosomal complex	9/823	26/11170	6.09208e-05	0.000416197	0.000242503	CG9742/CG5352/CG8749/CG10753/CG8427/CG14641/CG1646/CG2807/CG13625	9
GO:0034399	nuclear periphery	11/823	38/11170	6.16237e-05	0.000416197	0.000242503	CG8274/CG8068/CG6944/CG6995/CG7292/CG5581/CG1059/CG3931/CG2038/CG44154/CG4579	11
GO:0016471	vacuolar proton-transporting V-type ATPase complex	7/823	16/11170	7.28299e-05	0.000484429	0.00028226	CG6213/CG1088/CG1709/CG8048/CG8186/CG3762/CG17332	7
GO:0005750	mitochondrial respiratory chain complex III	6/823	12/11170	9.86694e-05	0.000627766	0.000365777	CG8764/CG7361/CG7580/CG3731/CG4769/CG14482	6
GO:0012507	ER to Golgi transport vesicle membrane	6/823	12/11170	9.86694e-05	0.000627766	0.000365777	CG7073/CG8266/CG1250/CG6773/CG10882/CG1422	6
GO:0019773	proteasome core complex, alpha-subunit complex	6/823	12/11170	9.86694e-05	0.000627766	0.000365777	CG10938/CG4904/CG30382/CG1519/CG3422/CG9327	6
GO:0033178	proton-transporting two-sector ATPase complex, catalytic domain	8/823	22/11170	0.000105717	0.000662203	0.000385842	CG4307/CG2968/CG1088/CG8048/CG8186/CG11154/CG3762/CG17332	8
GO:0030659	cytoplasmic vesicle membrane	14/823	61/11170	0.000107099	0.000662203	0.000385842	CG9132/CG12532/CG4260/CG6223/CG5771/CG7073/CG8266/CG6699/CG14813/CG7961/CG1250/CG6773/CG10882/CG1422	14
GO:0044432	endoplasmic reticulum part	34/823	235/11170	0.000109861	0.000669849	0.000390297	CG5014/CG5484/CG10908/CG30498/CG4972/CG3033/CG5855/CG2943/CG32441/CG6668/CG8397/CG7073/CG7748/CG8266/CG9000/CG1597/CG11840/CG2358/CG2918/CG6370/CG1250/CG18212/CG5677/CG2522/CG7830/CG1371/CG13393/CG10882/CG9539/CG11958/CG13887/CG10130/CG2852/CG10166	34
GO:0005643	nuclear pore	12/823	49/11170	0.000171014	0.00101132	0.000589258	CG8274/CG8722/CG7671/CG7897/CG8548/CG11943/CG13387/CG5857/CG9159/CG6773/CG2158/CG4579	12
GO:0045275	respiratory chain complex III	6/823	13/11170	0.000171843	0.00101132	0.000589258	CG8764/CG7361/CG7580/CG3731/CG4769/CG14482	6
GO:0000775	chromosome, centromeric region	17/823	87/11170	0.000172776	0.00101132	0.000589258	CG2890/CG12306/CG3018/CG18608/CG17498/CG8599/CG8722/CG5000/CG12864/CG7507/CG6773/CG12165/CG43664/CG8440/CG1453/CG7581/CG9206	17
GO:0044433	cytoplasmic vesicle part	23/823	140/11170	0.000217975	0.00125909	0.000733627	CG9575/CG12770/CG9132/CG8428/CG12532/CG4260/CG2774/CG6521/CG6842/CG6223/CG5915/CG5771/CG7073/CG8266/CG6699/CG14813/CG7961/CG1250/CG6773/CG9712/CG10882/CG4764/CG1422	23
GO:0030016	myofibril	13/823	58/11170	0.000241433	0.00137648	0.000802026	CG42768/CG14207/CG14996/CG33106/CG10302/CG15792/CG3127/CG3849/CG4898/CG1721/CG3172/CG3937/CG6058	13
GO:0030018	Z disc	10/823	37/11170	0.000248872	0.00138297	0.00080581	CG42768/CG14207/CG33106/CG10302/CG15792/CG3127/CG3849/CG1721/CG3937/CG6058	10
GO:0031674	I band	10/823	37/11170	0.000248872	0.00138297	0.00080581	CG42768/CG14207/CG33106/CG10302/CG15792/CG3127/CG3849/CG1721/CG3937/CG6058	10
GO:0012506	vesicle membrane	14/823	67/11170	0.000307848	0.00168932	0.000984304	CG9132/CG12532/CG4260/CG6223/CG5771/CG7073/CG8266/CG6699/CG14813/CG7961/CG1250/CG6773/CG10882/CG1422	14
GO:0016469	proton-transporting two-sector ATPase complex	13/823	60/11170	0.000344655	0.00186795	0.00108838	CG4307/CG2934/CG6213/CG2968/CG1088/CG8189/CG1709/CG8048/CG8186/CG11154/CG3762/CG17332/CG4692	13
GO:0031410	cytoplasmic vesicle	46/823	373/11170	0.000366303	0.00193743	0.00112887	CG8683/CG7012/CG5014/CG3671/CG5484/CG9575/CG12770/CG9132/CG8428/CG6625/CG7809/CG3564/CG12532/CG4260/CG2774/CG6521/CG6842/CG6223/CG5625/CG5915/CG8287/CG8552/CG5771/CG8594/CG7073/CG8266/CG4921/CG1709/CG17060/CG6699/CG14813/CG7961/CG1250/CG8282/CG6773/CG18102/CG9712/CG34349/CG10882/CG11785/CG12876/CG4764/CG1422/CG2852/CG2671/CG2520	46
GO:0097708	intracellular vesicle	46/823	373/11170	0.000366303	0.00193743	0.00112887	CG8683/CG7012/CG5014/CG3671/CG5484/CG9575/CG12770/CG9132/CG8428/CG6625/CG7809/CG3564/CG12532/CG4260/CG2774/CG6521/CG6842/CG6223/CG5625/CG5915/CG8287/CG8552/CG5771/CG8594/CG7073/CG8266/CG4921/CG1709/CG17060/CG6699/CG14813/CG7961/CG1250/CG8282/CG6773/CG18102/CG9712/CG34349/CG10882/CG11785/CG12876/CG4764/CG1422/CG2852/CG2671/CG2520	46
GO:0005732	small nucleolar ribonucleoprotein complex	7/823	20/11170	0.00038002	0.00198606	0.0011572	CG16792/CG3949/CG3333/CG5258/CG13849/CG10206/CG4038	7
GO:0016586	RSC-type complex	5/823	10/11170	0.000395321	0.00199478	0.00116229	CG7055/CG6546/CG18740/CG1064/CG4303	5
GO:0030062	mitochondrial tricarboxylic acid cycle enzyme complex	5/823	10/11170	0.000395321	0.00199478	0.00116229	CG5214/CG5599/CG10622/CG11661/CG1065	5
GO:0070864	sperm individualization complex	5/823	10/11170	0.000395321	0.00199478	0.00116229	CG3637/CG3849/CG4898/CG18102/CG8309	5
GO:0048471	perinuclear region of cytoplasm	14/823	69/11170	0.000423804	0.0021142	0.00123187	CG6757/CG42768/CG18319/CG3595/CG5869/CG2259/CG5771/CG9999/CG7935/CG44154/CG11958/CG3937/CG5784/CG9181	14
GO:0045239	tricarboxylic acid cycle enzyme complex	6/823	15/11170	0.00044091	0.00217483	0.00126719	CG5214/CG5599/CG10622/CG11661/CG1065/CG11963	6
GO:0030017	sarcomere	12/823	54/11170	0.000451985	0.00220468	0.00128459	CG42768/CG14207/CG14996/CG33106/CG10302/CG15792/CG3127/CG3849/CG4898/CG1721/CG3937/CG6058	12
GO:0033267	axon part	18/823	104/11170	0.00054069	0.00259201	0.00151027	CG15112/CG6757/CG33113/CG12530/CG2922/CG6625/CG3269/CG4845/CG5625/CG5771/CG6148/CG7507/CG3265/CG7765/CG4532/CG8440/CG15811/CG9206	18
GO:0005746	mitochondrial respiratory chain	16/823	87/11170	0.000543199	0.00259201	0.00151027	CG8764/CG17246/CG6463/CG7361/CG2286/CG7580/CG1970/CG5703/CG12079/CG3731/CG10664/CG4769/CG6020/CG14482/CG11015/CG3283	16
GO:0097525	spliceosomal snRNP complex	15/823	79/11170	0.000565013	0.00265552	0.00154728	CG16792/CG9742/CG5352/CG8749/CG1249/CG10753/CG8427/CG3949/CG4849/CG1646/CG2807/CG6322/CG13900/CG8877/CG5931	15
GO:0043292	contractile fiber	13/823	63/11170	0.000568609	0.00265552	0.00154728	CG42768/CG14207/CG14996/CG33106/CG10302/CG15792/CG3127/CG3849/CG4898/CG1721/CG3172/CG3937/CG6058	13
GO:0098803	respiratory chain complex	16/823	88/11170	0.000619522	0.00286284	0.00166808	CG8764/CG17246/CG6463/CG7361/CG2286/CG7580/CG1970/CG5703/CG12079/CG3731/CG10664/CG4769/CG6020/CG14482/CG11015/CG3283	16
GO:0005652	nuclear lamina	5/823	11/11170	0.000680911	0.00308165	0.00179556	CG8274/CG8068/CG6944/CG7292/CG3931	5
GO:0019774	proteasome core complex, beta-subunit complex	5/823	11/11170	0.000680911	0.00308165	0.00179556	CG11981/CG4097/CG12000/CG12323/CG3329	5
GO:0030496	midbody	8/823	28/11170	0.000691097	0.00309583	0.00180383	CG8274/CG12306/CG3595/CG7891/CG12165/CG8472/CG12876/CG9206	8
GO:0070469	respiratory chain	16/823	89/11170	0.000704827	0.00312544	0.00182108	CG8764/CG17246/CG6463/CG7361/CG2286/CG7580/CG1970/CG5703/CG12079/CG3731/CG10664/CG4769/CG6020/CG14482/CG11015/CG3283	16
GO:0031982	vesicle	49/823	417/11170	0.000726054	0.00318738	0.00185717	CG8683/CG7012/CG5014/CG3671/CG5484/CG9575/CG12770/CG9132/CG8428/CG6625/CG3320/CG3269/CG7809/CG3564/CG12532/CG4260/CG2774/CG6521/CG6842/CG6223/CG5625/CG5915/CG8287/CG8552/CG5771/CG8594/CG7073/CG8266/CG4921/CG1709/CG17060/CG6699/CG14813/CG7961/CG1250/CG8282/CG6773/CG18102/CG9712/CG34349/CG10882/CG11785/CG12876/CG3152/CG4764/CG1422/CG2852/CG2671/CG2520	49
GO:0005777	peroxisome	17/823	99/11170	0.000837548	0.00360474	0.00210035	CG17510/CG17544/CG11208/CG9577/CG5590/CG5009/CG3415/CG8798/CG10672/CG10932/CG8732/CG8306/CG4389/CG17597/CG8430/CG5517/CG11793	17
GO:0042579	microbody	17/823	99/11170	0.000837548	0.00360474	0.00210035	CG17510/CG17544/CG11208/CG9577/CG5590/CG5009/CG3415/CG8798/CG10672/CG10932/CG8732/CG8306/CG4389/CG17597/CG8430/CG5517/CG11793	17
GO:0000776	kinetochore	11/823	50/11170	0.000847319	0.00361139	0.00210423	CG12306/CG3018/CG17498/CG8722/CG5000/CG7507/CG6773/CG12165/CG8440/CG7581/CG9206	11
GO:0005791	rough endoplasmic reticulum	5/823	12/11170	0.0010968	0.00462975	0.00269759	CG6850/CG10908/CG2522/CG9539/CG10130	5
GO:0030684	preribosome	13/823	69/11170	0.00139336	0.00582556	0.00339435	CG5728/CG1430/CG3949/CG7338/CG12396/CG13849/CG4364/CG10206/CG3817/CG4258/CG17611/CG6724/CG3527	13
GO:0044449	contractile fiber part	12/823	61/11170	0.00142612	0.0059063	0.00344139	CG42768/CG14207/CG14996/CG33106/CG10302/CG15792/CG3127/CG3849/CG4898/CG1721/CG3937/CG6058	12
GO:0044391	ribosomal subunit	25/823	180/11170	0.00155156	0.00636576	0.0037091	CG4918/CG6684/CG4464/CG9091/CG7636/CG4111/CG14206/CG8495/CG4087/CG1527/CG13880/CG6090/CG10423/CG7490/CG4759/CG2986/CG13096/CG6510/CG8039/CG13389/CG7111/CG2099/CG12954/CG31842/CG5012	25
GO:0030532	small nuclear ribonucleoprotein complex	15/823	87/11170	0.00159008	0.00646339	0.00376598	CG16792/CG9742/CG5352/CG8749/CG1249/CG10753/CG8427/CG3949/CG4849/CG1646/CG2807/CG6322/CG13900/CG8877/CG5931	15
GO:0033180	proton-transporting V-type ATPase, V1 domain	5/823	13/11170	0.00167489	0.0067365	0.00392512	CG1088/CG8048/CG8186/CG3762/CG17332	5
GO:0045171	intercellular bridge	7/823	25/11170	0.0017029	0.0067365	0.00392512	CG3595/CG31196/CG8705/CG17870/CG12876/CG3937/CG43443	7
GO:0005815	microtubule organizing center	22/823	152/11170	0.00170331	0.0067365	0.00392512	CG12306/CG1825/CG14472/CG5000/CG17493/CG11242/CG31196/CG5771/CG7109/CG6384/CG3265/CG34417/CG8472/CG12876/CG8440/CG1453/CG12008/CG1938/CG6998/CG2158/CG9206/CG10712	22
GO:0070069	cytochrome complex	8/823	32/11170	0.0017978	0.00704673	0.00410588	CG8764/CG7361/CG7580/CG3731/CG10664/CG4769/CG14482/CG11015	8
GO:0031672	A band	6/823	19/11170	0.00185185	0.00719435	0.00419189	CG33106/CG10302/CG3127/CG3849/CG1721/CG6058	6
GO:0005774	vacuolar membrane	11/823	55/11170	0.00193692	0.00745885	0.004346	CG6625/CG6213/CG1088/CG5915/CG7891/CG1709/CG8048/CG8186/CG3762/CG17332/CG6214	11
GO:0030426	growth cone	7/823	26/11170	0.00218425	0.00826627	0.00481646	CG33113/CG12530/CG2922/CG4845/CG3265/CG4532/CG8440	7
GO:0030427	site of polarized growth	7/823	26/11170	0.00218425	0.00826627	0.00481646	CG33113/CG12530/CG2922/CG4845/CG3265/CG4532/CG8440	7
GO:0031968	organelle outer membrane	10/823	48/11170	0.00223328	0.00837956	0.00488247	CG42768/CG17510/CG7654/CG5903/CG8443/CG6756/CG14981/CG2789/CG6647/CG1742	10
GO:0150034	distal axon	16/823	99/11170	0.00226394	0.00842261	0.00490755	CG15112/CG6757/CG33113/CG12530/CG2922/CG6625/CG3269/CG4845/CG5625/CG5771/CG6148/CG3265/CG4532/CG8440/CG15811/CG9206	16
GO:0005828	kinetochore microtubule	5/823	14/11170	0.0024487	0.00903344	0.00526346	CG12306/CG17498/CG8440/CG1453/CG9206	5
GO:0120114	Sm-like protein family complex	15/823	91/11170	0.00251682	0.00920737	0.00536481	CG16792/CG9742/CG5352/CG8749/CG1249/CG10753/CG8427/CG3949/CG4849/CG1646/CG2807/CG6322/CG13900/CG8877/CG5931	15
GO:0000785	chromatin	44/823	387/11170	0.00254182	0.00922197	0.00537331	CG8274/CG17136/CG18608/CG7041/CG7055/CG7583/CG1490/CG5965/CG8599/CG8092/CG33902/CG5499/CG6546/CG4027/CG8625/CG3379/CG6226/CG2075/CG18740/CG4003/CG2275/CG7467/CG5442/CG13425/CG8103/CG1064/CG12864/CG10701/CG2051/CG9750/CG10223/CG32491/CG6773/CG1244/CG2207/CG7471/CG8264/CG43664/CG5825/CG6751/CG9273/CG10897/CG4303/CG2158	44
GO:0019867	outer membrane	10/823	49/11170	0.00262459	0.00944423	0.00550281	CG42768/CG17510/CG7654/CG5903/CG8443/CG6756/CG14981/CG2789/CG6647/CG1742	10
GO:0042175	nuclear outer membrane-endoplasmic reticulum membrane network	27/823	210/11170	0.00319011	0.0113858	0.00663412	CG42768/CG5014/CG5484/CG10908/CG4972/CG3033/CG5855/CG2943/CG32441/CG6668/CG8397/CG7748/CG9000/CG1597/CG11840/CG2358/CG6370/CG18212/CG5677/CG2522/CG7830/CG1371/CG13393/CG9539/CG13887/CG10130/CG10166	27
GO:0033176	proton-transporting V-type ATPase complex	8/823	35/11170	0.00330498	0.0116554	0.0067912	CG2934/CG6213/CG1088/CG1709/CG8048/CG8186/CG3762/CG17332	8
GO:0005813	centrosome	17/823	112/11170	0.00331874	0.0116554	0.0067912	CG12306/CG1825/CG14472/CG5000/CG17493/CG11242/CG31196/CG5771/CG6384/CG8472/CG12876/CG8440/CG1453/CG1938/CG2158/CG9206/CG10712	17
GO:0005686	U2 snRNP	7/823	28/11170	0.00345522	0.0119436	0.00695913	CG9742/CG5352/CG1249/CG10753/CG8427/CG2807/CG13900	7
GO:0051233	spindle midzone	7/823	28/11170	0.00345522	0.0119436	0.00695913	CG8274/CG12306/CG3595/CG7891/CG10701/CG3265/CG12165	7
GO:0005703	polytene chromosome puff	9/823	43/11170	0.00354372	0.0121539	0.00708162	CG7885/CG7626/CG1828/CG1591/CG10701/CG6773/CG43662/CG6143/CG11844	9
GO:0005730	nucleolus	27/823	212/11170	0.00364252	0.0123959	0.00722263	CG8274/CG5728/CG12819/CG1430/CG3949/CG4817/CG7292/CG7338/CG3333/CG5258/CG4043/CG11583/CG1828/CG13849/CG4364/CG10206/CG1240/CG6189/CG32491/CG4038/CG4258/CG17611/CG6724/CG3527/CG13389/CG6751/CG12608	27
GO:0005705	polytene chromosome interband	9/823	44/11170	0.00417023	0.0139658	0.00813738	CG7626/CG5965/CG1591/CG7752/CG43662/CG7471/CG4747/CG9291/CG10712	9
GO:0005741	mitochondrial outer membrane	9/823	44/11170	0.00417023	0.0139658	0.00813738	CG17510/CG7654/CG5903/CG8443/CG6756/CG14981/CG2789/CG6647/CG1742	9
GO:0044437	vacuolar part	12/823	69/11170	0.00419929	0.0139658	0.00813738	CG6625/CG2934/CG6213/CG1088/CG5915/CG7891/CG1709/CG8048/CG8186/CG3762/CG17332/CG6214	12
GO:0005789	endoplasmic reticulum membrane	26/823	204/11170	0.00423714	0.0139858	0.008149	CG5014/CG5484/CG10908/CG4972/CG3033/CG5855/CG2943/CG32441/CG6668/CG8397/CG7748/CG9000/CG1597/CG11840/CG2358/CG6370/CG18212/CG5677/CG2522/CG7830/CG1371/CG13393/CG9539/CG13887/CG10130/CG10166	26
GO:0008180	COP9 signalosome	4/823	10/11170	0.00428688	0.0140443	0.00818312	CG2038/CG18332/CG42522/CG8725	4
GO:0005773	vacuole	20/823	144/11170	0.00438063	0.0142451	0.00830013	CG8947/CG8722/CG6625/CG1548/CG2934/CG6213/CG1088/CG4845/CG5915/CG5771/CG8594/CG7891/CG1709/CG8048/CG8186/CG3762/CG17332/CG10360/CG6214/CG7111	20
GO:0031965	nuclear membrane	8/823	37/11170	0.00475747	0.0153568	0.00894787	CG8274/CG42768/CG5581/CG1059/CG13387/CG5175/CG17870/CG3576	8
GO:0022627	cytosolic small ribosomal subunit	9/823	45/11170	0.00487993	0.0156371	0.0091112	CG6684/CG4464/CG14206/CG8495/CG1527/CG10423/CG2986/CG13389/CG7111	9
GO:0030133	transport vesicle	14/823	89/11170	0.00532253	0.0169318	0.00986556	CG5014/CG9575/CG8287/CG5771/CG7073/CG8266/CG1709/CG17060/CG1250/CG6773/CG34349/CG10882/CG1422/CG2671	14
GO:0000176	nuclear exosome (RNase complex)	4/823	11/11170	0.00634743	0.0199037	0.0115972	CG7292/CG4043/CG3931/CG31938	4
GO:0071212	subsynaptic reticulum	4/823	11/11170	0.00634743	0.0199037	0.0115972	CG15112/CG6757/CG5625/CG6148	4
GO:0098827	endoplasmic reticulum subcompartment	26/823	212/11170	0.00702206	0.021863	0.0127388	CG5014/CG5484/CG10908/CG4972/CG3033/CG5855/CG2943/CG32441/CG6668/CG8397/CG7748/CG9000/CG1597/CG11840/CG2358/CG6370/CG18212/CG5677/CG2522/CG7830/CG1371/CG13393/CG9539/CG13887/CG10130/CG10166	26
GO:0030136	clathrin-coated vesicle	6/823	25/11170	0.0082692	0.0255646	0.0148956	CG9132/CG12532/CG4260/CG8287/CG5771/CG2520	6
GO:0000159	protein phosphatase type 2A complex	4/823	12/11170	0.00897275	0.0264365	0.0154036	CG5643/CG7109/CG6235/CG31852	4
GO:0000974	Prp19 complex	4/823	12/11170	0.00897275	0.0264365	0.0154036	CG14641/CG3193/CG8264/CG31368	4
GO:0005689	U12-type spliceosomal complex	4/823	12/11170	0.00897275	0.0264365	0.0154036	CG9742/CG10753/CG8427/CG2807	4
GO:0005869	dynactin complex	4/823	12/11170	0.00897275	0.0264365	0.0154036	CG10540/CG6174/CG8440/CG9206	4
GO:0031010	ISWI-type complex	4/823	12/11170	0.00897275	0.0264365	0.0154036	CG7583/CG8625/CG10223/CG10897	4
GO:0031430	M band	4/823	12/11170	0.00897275	0.0264365	0.0154036	CG33106/CG3127/CG1721/CG6058	4
GO:0098799	outer mitochondrial membrane protein complex	4/823	12/11170	0.00897275	0.0264365	0.0154036	CG7654/CG8443/CG6756/CG14981	4
GO:0045169	fusome	7/823	33/11170	0.0090402	0.0264577	0.0154159	CG33113/CG5771/CG7507/CG9539/CG1977/CG43443/CG9429	7
GO:0022625	cytosolic large ribosomal subunit	10/823	58/11170	0.00915866	0.0266268	0.0155145	CG4918/CG9091/CG4111/CG4087/CG6090/CG7490/CG4759/CG13096/CG6510/CG2099	10
GO:0045202	synapse	32/823	282/11170	0.00948164	0.0273845	0.0159559	CG15112/CG6757/CG12559/CG5014/CG10236/CG9575/CG6625/CG3269/CG4276/CG4035/CG1489/CG5625/CG5915/CG8287/CG5771/CG4921/CG1709/CG17060/CG16916/CG6148/CG17838/CG18102/CG34349/CG10539/CG1519/CG4532/CG1977/CG4755/CG43443/CG2671/CG15811/CG9206	32
GO:0046540	U4/U6 x U5 tri-snRNP complex	5/823	19/11170	0.0104507	0.0297913	0.0173583	CG5352/CG1249/CG3949/CG6322/CG5931	5
GO:0097526	spliceosomal tri-snRNP complex	5/823	19/11170	0.0104507	0.0297913	0.0173583	CG5352/CG1249/CG3949/CG6322/CG5931	5
GO:0005876	spindle microtubule	7/823	34/11170	0.0106783	0.0302436	0.0176218	CG12306/CG17498/CG6384/CG3265/CG8440/CG1453/CG9206	7
GO:0044445	cytosolic part	29/823	253/11170	0.0114969	0.0323534	0.0188511	CG4918/CG6684/CG4464/CG9091/CG17654/CG4111/CG7762/CG14206/CG1489/CG8495/CG4087/CG1527/CG16916/CG11888/CG5371/CG6090/CG10423/CG7490/CG12264/CG5525/CG4759/CG2986/CG13096/CG6510/CG13389/CG11989/CG7111/CG5094/CG2099	29
GO:0015934	large ribosomal subunit	15/823	107/11170	0.0115996	0.0324347	0.0188985	CG4918/CG9091/CG7636/CG4111/CG4087/CG13880/CG6090/CG7490/CG4759/CG13096/CG6510/CG8039/CG2099/CG12954/CG5012	15
GO:0071004	U2-type prespliceosome	4/823	13/11170	0.0122162	0.0337291	0.0196527	CG9742/CG5352/CG1646/CG2807	4
GO:0071010	prespliceosome	4/823	13/11170	0.0122162	0.0337291	0.0196527	CG9742/CG5352/CG1646/CG2807	4
GO:0000922	spindle pole	7/823	35/11170	0.0125216	0.0343561	0.020018	CG12306/CG17498/CG5000/CG8472/CG8440/CG1453/CG9206	7
GO:0000791	euchromatin	6/823	28/11170	0.0145711	0.0397311	0.0231499	CG8274/CG18608/CG7041/CG5965/CG8092/CG4303	6
GO:0000178	exosome (RNase complex)	4/823	14/11170	0.0161232	0.043424	0.0253016	CG7292/CG4043/CG3931/CG31938	4
GO:1905354	exoribonuclease complex	4/823	14/11170	0.0161232	0.043424	0.0253016	CG7292/CG4043/CG3931/CG31938	4
GO:0005875	microtubule associated complex	17/823	132/11170	0.016812	0.0450028	0.0262215	CG1825/CG10540/CG5000/CG5433/CG6174/CG6384/CG7507/CG3265/CG7765/CG12165/CG8440/CG1453/CG1938/CG6998/CG5784/CG3210/CG9206	17
